# Supplementary material for: Spanish Translation and Cultural Adaptation of the Fibromyalgia Knowledge Questionnaire
Source: Int J Environ Res Public Health. 2021 Jul 19;18(14):7678. doi: 10.3390/ijerph18147678 (PMC8305758; doi:10.3390/ijerph18147678)
Supplement: Supplementary file 1 [file ijerph-18-07678-s001.zip]

Archive with 1 entries (1 files):
- ijerph-1267369-supplementary.pdf
